# Supplementary material for: Examining the role of the photopigment melanopsin in the striatal dopamine response to light
Source: Front Syst Neurosci. 2025 Apr 2;19:1568878. doi: 10.3389/fnsys.2025.1568878 (PMC12000111; doi:10.3389/fnsys.2025.1568878)
Supplement: Supplementary file 5 [file Table_1.XLSX]

## Sheet: Figure 1D
WT	KO		Test for normal distribution				Unpaired t test
2.77478	2.60831		D'Agostino & Pearson test	WT	KO		P value	0.2392
2.9254	2.82935		K2	1.634	2.272		P value summary	ns
2.91187	2.93605		P value	0.4418	0.321		Significantly different (P < 0.05)?	No
2.92931	2.85274		Passed normality test (alpha=0.05)?	Yes	Yes		One- or two-tailed P value?	Two-tailed
2.68318	2.6028		P value summary	ns	ns		t, df	t=1.204, df=27
3.06552	2.59815
3.22492	2.97619						How big is the difference?
2.93825	2.58728						Mean of column A	2.745
2.65289	2.44648						Mean of column B	2.652
2.4789	2.51042						Difference between means (B - A) ± SEM	-0.09364 ± 0.07780
2.55813	2.46613						95% confidence interval	-0.2533 to 0.06600
2.56076	2.55601						R squared (eta squared)	0.05092
2.63922	2.50057
2.5393							F test to compare variances
2.48597							F, DFn, Dfd	1.557, 15, 12
2.55503							P value	0.4453
							P value summary	ns
							Significantly different (P < 0.05)?	No
							Data analyzed
							Sample size, column A	16
							Sample size, column B	13

## Sheet: Figure 1E
WT	KO		Test for normal distribution				Mann Whitney test
0.197485	0.13463		D'Agostino & Pearson test	WT	KO		P value	0.9141
0.213812	0.376975		K2	11.35	2.198		Exact or approximate P value?	Exact
0.225081	0.337043		P value	0.0034	0.3331		P value summary	ns
0.255591	0.282898		Passed normality test (alpha=0.05)?	No	Yes		Significantly different (P < 0.05)?	No
0.207753	0.241716		P value summary	**	ns		One- or two-tailed P value?	Two-tailed
0.213348	0.184033						Sum of ranks in column A,B	243 , 192
0.226032	0.372452						Mann-Whitney U	101
0.197419	0.155212
0.375756	0.126125						Difference between medians
0.113264	0.177615						Median of column A	0.2106, n=16
0.247776	0.137355						Median of column B	0.1840, n=13
0.194035	0.244983						Difference: Actual	-0.02652
0.240333	0.166506						Difference: Hodges-Lehmann	-0.003322
0.169845
0.155414
0.174041

## Sheet: Figure 1F
WT	KO		Test for normal distribution				Unpaired t test
0.27	0.358333		D'Agostino & Pearson test				P value	0.4363
0.241667	0.238333		K2	3.754	0.4318		P value summary	ns
0.281667	0.206667		P value	0.1531	0.8058		Significantly different (P < 0.05)?	No
0.288333	0.293333		Passed normality test (alpha=0.05)?	Yes	Yes		One- or two-tailed P value?	Two-tailed
0.295	0.328333		P value summary	ns	ns		t, df	t=0.7902, df=27
0.3	0.265
0.251667	0.305						How big is the difference?
0.311667	0.371667						Mean of column A	0.3111
0.246667	0.43						Mean of column B	0.3301
0.43	0.376667						Difference between means (B - A) ± SEM	0.01898 ± 0.02402
0.341667	0.431667						95% confidence interval	-0.03031 to 0.06827
0.396667	0.303333						R squared (eta squared)	0.02261
0.28	0.383333
0.296667							F test to compare variances
0.428333							F, DFn, Dfd	1.369, 12, 15
0.318333							P value	0.5579
							P value summary	ns
							Significantly different (P < 0.05)?	No
							Data analyzed
							Sample size, column A	16
							Sample size, column B	13

## Sheet: Figure 2E
WT			KO			Two-way RM ANOVA	Matching: Across row
Baseline	UV		Baseline	UV		Assume sphericity?	Yes
0.531754	9.20893		0.393817	3.84318		Alpha	0.05
0.345716	10.7668		0.403734	3.79063
0.670436	7.79171		0.423507	9.76456		Source of Variation	% of total variation	P value	P value summary	Significant?
0.861759	3.93034		1.02538	4.40023		Genotype x Stimulus	0.5418	0.3256	ns	No
0.492164	7.06163		0.400337	6.35865		Genotype	0.8748	0.1862	ns	No
0.531803	10.755		0.63965	13.1942		Stimulus	69.12	<0.0001	****	Yes
1.63769	9.41154		0.292138	11.6736		Subject	12.84	0.629	ns	No
0.59756	4.75076		-0.186605	10.9345
0.4849	11.5341		0.826349	4.129		ANOVA table	SS	DF	MS	F (DFn, DFd)	P value
1.00989	7.65037		0.818021	3.82455		Genotype x Stimulus	5.838	1	5.838	F (1, 27) = 1.002	P=0.3256
0.481248	8.95767		1.02975	6.59077		Genotype	9.426	1	9.426	F (1, 27) = 1.840	P=0.1862
1.1635	5.14834		-0.0456699	9.17256		Stimulus	744.7	1	744.7	F (1, 27) = 127.9	P<0.0001
0.564827	10.9255		1.86614	5.58474		Subject	138.3	27	5.124	F (27, 27) = 0.8799	P=0.6290
0.864231	6.35529					Residual	157.2	27	5.823
1.03188	6.77757
1.20029	16.9341					Difference between row means
						Mean of WT	4.701
						Mean of KO	3.89
						Difference between means	0.8106
						SE of difference	0.5977
						95% CI of difference	-0.4157 to 2.037
						Difference between column means
						Mean of Baseline	0.693
						Mean of Peak	7.898
						Difference between means	-7.205
						SE of difference	0.6371
						95% CI of difference	-8.513 to -5.898
						Interaction CI
						Mean diff, A1 - B1	-7.843
						Mean diff, A2 - B2	-6.567
						(A1 -B1) - (A2 - B2)	-1.276
						95% CI of difference	-3.890 to 1.339
						(B1 - A1) - (B2 - A2)	1.276
						95% CI of difference	-1.339 to 3.890
						Data summary
						Number of columns (Stimulus)	2
						Number of rows (Genotype)	2
						Number of subjects (Subject)	29
						Number of missing values	0
						Compare cell means with others in its row and its column
						Number of families	4
						Number of comparisons per row family	1
						Number of comparisons per column family	1
						Alpha	0.05
						Uncorrected Fisher's LSD	Predicted (LS) mean diff.	95.00% CI of diff.	Below threshold?	Summary	Individual P Value
						WT
						Baseline vs. Peak	-7.843	-9.594 to -6.093	Yes	****	<0.0001
						KO
						Baseline vs. Peak	-6.567	-8.509 to -4.625	Yes	****	<0.0001
						Baseline
						WT vs. KO	0.1727	-1.579 to 1.924	No	ns	0.844
						Peak
						WT vs. KO	1.449	-0.3029 to 3.200	No	ns	0.1031
						Test details	Predicted (LS) mean 1	Predicted (LS) mean 2	Predicted (LS) mean diff.	SE of diff.	N1	N2	t	DF
						WT
						Baseline vs. Peak	0.7794	8.622	-7.843	0.8532	16	16	9.193	27
						KO
						Baseline vs. Peak	0.6067	7.174	-6.567	0.9465	13	13	6.938	27
						Baseline
						WT vs. KO	0.7794	0.6067	0.1727	0.8736	16	13	0.1977	54
						Peak
						WT vs. KO	8.622	7.174	1.449	0.8736	16	13	1.658	54

## Sheet: Figure 2F
WT			KO			Two-way RM ANOVA	Matching: Across row
Baseline	Blue		Baseline	Blue		Assume sphericity?	Yes
1.53891	7.2094		0.90677	3.46212		Alpha	0.05
0.80206	10.0198		0.0057301	2.97593
0.5218	7.60269		0.325582	11.8653		Source of Variation	% of total variation	P value	P value summary	Significant?
0.634159	5.03587		0.287947	4.20033		Genotype x Stimulus	1.629	0.0422	*	Yes
0.393235	8.54501		0.237324	4.20899		Genotype	2.15	0.0402	*	Yes
0.883156	9.85874		0.336597	9.56487		Stimulus	71.02	<0.0001	****	Yes
0.578356	9.82741		1.24765	7.72657		Subject	12.5	0.2548	ns	No
0.949373	5.02224		0.757243	7.66272
0.933922	11.5747		1.14542	5.55608		ANOVA table	SS	DF	MS	F (DFn, DFd)	P value
0.196987	8.54394		0.681318	7.21529		Genotype x Stimulus	15.25	1	15.25	F (1, 27) = 4.549	P=0.0422
0.929791	7.5474		0.599195	6.69463		Genotype	20.13	1	20.13	F (1, 27) = 4.646	P=0.0402
0.287506	5.43627		0.982898	7.02451		Stimulus	664.8	1	664.8	F (1, 27) = 198.3	P<0.0001
0.770308	10.0185		0.33907	4.79316		Subject	117	27	4.333	F (27, 27) = 1.292	P=0.2548
0.33319	6.61581					Residual	90.53	27	3.353
0.398979	8.02473
1.97035	16.6624					Difference between row means
						Mean of WT	4.677
						Mean of KO	3.492
						Difference between means	1.185
						SE of difference	0.5496
						95% CI of difference	0.05696 to 2.312
						Difference between column means
						Mean of Baseline	0.6808
						Mean of Peak	7.489
						Difference between means	-6.808
						SE of difference	0.4835
						95% CI of difference	-7.800 to -5.816
						Interaction CI
						Mean diff, A1 - B1	-7.839
						Mean diff, A2 - B2	-5.777
						(A1 -B1) - (A2 - B2)	-2.062
						95% CI of difference	-4.046 to -0.07824
						(B1 - A1) - (B2 - A2)	2.062
						95% CI of difference	0.07824 to 4.046
						Data summary
						Number of columns (Stimulus)	2
						Number of rows (Genotype)	2
						Number of subjects (Subject)	29
						Number of missing values	0
						Compare cell means with others in its row and its column
						Number of families	4
						Number of comparisons per row family	1
						Number of comparisons per column family	1
						Alpha	0.05
						Uncorrected Fisher's LSD	Predicted (LS) mean diff.	95.00% CI of diff.	Below threshold?	Summary	Individual P Value
						WT
						Baseline vs. Peak	-7.839	-9.167 to -6.511	Yes	****	<0.0001
						KO
						Baseline vs. Peak	-5.777	-7.250 to -4.303	Yes	****	<0.0001
						Baseline
						WT vs. KO	0.1536	-1.314 to 1.621	No	ns	0.8346
						Peak
						WT vs. KO	2.216	0.7482 to 3.683	Yes	**	0.0038
						Test details	Predicted (LS) mean 1	Predicted (LS) mean 2	Predicted (LS) mean diff.	SE of diff.	N1	N2	t	DF
						WT
						Baseline vs. Peak	0.7576	8.597	-7.839	0.6474	16	16	12.11	27
						KO
						Baseline vs. Peak	0.6041	6.381	-5.777	0.7182	13	13	8.043	27
						Baseline
						WT vs. KO	0.7576	0.6041	0.1536	0.732	16	13	0.2098	54
						Peak
						WT vs. KO	8.597	6.381	2.216	0.732	16	13	3.027	54

## Sheet: Figure 2G
WT			KO			Two-way RM ANOVA	Matching: Across row
Baseline	Green		Baseline	Green		Assume sphericity?	Yes
1.20733	9.60434		0.866521	3.26693		Alpha	0.05
0.883257	12.041		0.86048	4.14012
1.46595	6.00543		0.810174	13.9379		Source of Variation	% of total variation	P value	P value summary	Significant?
1.58661	4.56489		0.451435	2.16718		Genotype x Stimulus	0.484	0.3173	ns	No
0.929791	6.56536		1.27461	4.54241		Genotype	0.6352	0.2403	ns	No
0.323048	9.97375		0.677156	8.76942		Stimulus	72.37	<0.0001	****	Yes
0.905495	10.8604		0.56076	7.18295		Subject	11.9	0.5576	ns	No
0.752253	4.82029		1.26348	8.3928
0.218862	8.97005		0.790567	4.98679		ANOVA table	SS	DF	MS	F (DFn, DFd)	P value
0.810086	9.07292		0.671662	8.82142		Genotype x Stimulus	3.938	1	3.938	F (1, 27) = 1.038	P=0.3173
1.17014	6.85034		1.07185	7.28978		Genotype	5.168	1	5.168	F (1, 27) = 1.441	P=0.2403
1.03511	6.00701		0.696217	8.37738		Stimulus	588.8	1	588.8	F (1, 27) = 155.2	P<0.0001
0.837547	7.19021		0.764034	5.36182		Subject	96.8	27	3.585	F (27, 27) = 0.9453	P=0.5576
0.923959	5.31768					Residual	102.4	27	3.793
0.0336126	7.15569
1.37953	10.3555					Difference between row means
						Mean of WT	4.369
						Mean of KO	3.769
						Difference between means	0.6002
						SE of difference	0.4999
						95% CI of difference	-0.4256 to 1.626
						Difference between column means
						Mean of Baseline	0.8658
						Mean of Peak	7.273
						Difference between means	-6.407
						SE of difference	0.5142
						95% CI of difference	-7.462 to -5.352
						Interaction CI
						Mean diff, A1 - B1	-6.931
						Mean diff, A2 - B2	-5.883
						(A1 -B1) - (A2 - B2)	-1.048
						95% CI of difference	-3.158 to 1.062
						(B1 - A1) - (B2 - A2)	1.048
						95% CI of difference	-1.062 to 3.158
						Data summary
						Number of columns (Stimulus)	2
						Number of rows (Genotype)	2
						Number of subjects (Subject)	29
						Number of missing values	0
						Compare cell means with others in its row and its column
						Number of families	4
						Number of comparisons per row family	1
						Number of comparisons per column family	1
						Alpha	0.05
						Uncorrected Fisher's LSD	Predicted (LS) mean diff.	95.00% CI of diff.	Below threshold?	Summary	Individual P Value
						WT
						Baseline vs. Peak	-6.931	-8.344 to -5.518	Yes	****	<0.0001
						KO
						Baseline vs. Peak	-5.883	-7.450 to -4.316	Yes	****	<0.0001
						Baseline
						WT vs. KO	0.0763	-1.362 to 1.514	No	ns	0.9157
						Peak
						WT vs. KO	1.124	-0.3137 to 2.562	No	ns	0.1228
						Test details	Predicted (LS) mean 1	Predicted (LS) mean 2	Predicted (LS) mean diff.	SE of diff.	N1	N2	t	DF
						WT
						Baseline vs. Peak	0.9039	7.835	-6.931	0.6886	16	16	10.07	27
						KO
						Baseline vs. Peak	0.8276	6.711	-5.883	0.7639	13	13	7.701	27
						Baseline
						WT vs. KO	0.9039	0.8276	0.0763	0.7172	16	13	0.1064	54
						Peak
						WT vs. KO	7.835	6.711	1.124	0.7172	16	13	1.567	54

## Sheet: Figure 2H
WT			KO			Two-way RM ANOVA	Matching: Across row
Baseline	Red		Baseline	Red		Assume sphericity?	Yes
0.553268	7.41689		1.04511	3.89491		Alpha	0.05
1.44104	9.86445		0.569222	2.10881
0.971126	6.10801		1.28402	12.6805		Source of Variation	% of total variation	P value	P value summary	Significant?
1.19081	4.48157		1.31093	3.94625		Genotype x Stimulus	1.444	0.1019	ns	No
0.611783	7.72579		0.887047	4.6911		Genotype	1.067	0.1754	ns	No
0.54547	9.4845		0.495307	7.78304		Stimulus	66.24	<0.0001	****	Yes
0.533246	9.02169		0.268424	1.29938		Subject	14.87	0.4086	ns	No
0.340374	3.81474		0.435734	3.99771
0.226185	7.52653		1.02745	4.69293		ANOVA table	SS	DF	MS	F (DFn, DFd)	P value
0.356361	7.69242		0.165168	6.23294		Genotype x Stimulus	9.048	1	9.048	F (1, 27) = 2.868	P=0.1019
1.15555	4.34422		0.90421	5.72397		Genotype	6.683	1	6.683	F (1, 27) = 1.936	P=0.1754
0.326217	3.11916		0.775383	8.22938		Stimulus	415	1	415	F (1, 27) = 131.5	P<0.0001
0.459333	7.79542		0.734142	4.22298		Subject	93.2	27	3.452	F (27, 27) = 1.094	P=0.4086
0.630818	4.64049					Residual	85.19	27	3.155
0.734279	6.69737
0.325527	9.438					Difference between row means
						Mean of WT	3.737
						Mean of KO	3.054
						Difference between means	0.6826
						SE of difference	0.4905
						95% CI of difference	-0.3239 to 1.689
						Difference between column means
						Mean of Baseline	0.7059
						Mean of Peak	6.085
						Difference between means	-5.379
						SE of difference	0.469
						95% CI of difference	-6.341 to -4.417
						Interaction CI
						Mean diff, A1 - B1	-6.173
						Mean diff, A2 - B2	-4.585
						(A1 -B1) - (A2 - B2)	-1.588
						95% CI of difference	-3.513 to 0.3362
						(B1 - A1) - (B2 - A2)	1.588
						95% CI of difference	-0.3362 to 3.513
						Data summary
						Number of columns (Stimulus)	2
						Number of rows (Genotype)	2
						Number of subjects (Subject)	29
						Number of missing values	0
						Compare cell means with others in its row and its column
						Number of families	4
						Number of comparisons per row family	1
						Number of comparisons per column family	1
						Alpha	0.05
						Uncorrected Fisher's LSD	Predicted (LS) mean diff.	95.00% CI of diff.	Below threshold?	Summary	Individual P Value
						WT
						Baseline vs. Peak	-6.173	-7.462 to -4.885	Yes	****	<0.0001
						KO
						Baseline vs. Peak	-4.585	-6.014 to -3.155	Yes	****	<0.0001
						Baseline
						WT vs. KO	-0.1116	-1.472 to 1.249	No	ns	0.87
						Peak
						WT vs. KO	1.477	0.1161 to 2.837	Yes	*	0.034
						Test details	Predicted (LS) mean 1	Predicted (LS) mean 2	Predicted (LS) mean diff.	SE of diff.	N1	N2	t	DF
						WT
						Baseline vs. Peak	0.6501	6.823	-6.173	0.628	16	16	9.83	27
						KO
						Baseline vs. Peak	0.7617	5.346	-4.585	0.6967	13	13	6.58	27
						Baseline
						WT vs. KO	0.6501	0.7617	-0.1116	0.6787	16	13	0.1645	54
						Peak
						WT vs. KO	6.823	5.346	1.477	0.6787	16	13	2.176	54

## Sheet: Figure 2I
WT	KO		Test for normal distribution				Unpaired t test
0.385469	0.469032		D'Agostino & Pearson test				P value	0.0271
0.387435	0.426759		K2	3.074	2.29		P value summary	*
0.369739	0.415945		P value	0.2151	0.3182		Significantly different (P < 0.05)?	Yes
0.388418	0.396283		Passed normality test (alpha=0.05)?	Yes	Yes		One- or two-tailed P value?	Two-tailed
0.391367	0.381536		P value summary	ns	ns		t, df	t=2.337, df=27
0.390384	0.3953
0.404148	0.411029		Number of values	16	13		How big is the difference?
0.380553	0.43659						Mean of column A	0.3737
0.407097	0.407097						Mean of column B	0.3953
0.355976	0.407097						Difference between means (B - A) ± SEM	0.02163 ± 0.009255
0.389401	0.425776						95% confidence interval	0.002638 to 0.04062
0.411029	0.433641						R squared (eta squared)	0.1682
0.43659	0.42381
0.404148							F test to compare variances
0.374655							F, DFn, Dfd	2.550, 12, 15
0.394317							P value	0.0897
							P value summary	ns
							Significantly different (P < 0.05)?	No
							Data analyzed
							Sample size, column A	16
							Sample size, column B	13

## Sheet: Figure 2J
WT	KO		Test for normal distribution				Unpaired t test
0.35106	0.35401		D'Agostino & Pearson test				P value	0.1001
0.35401	0.376621		K2	2.055	2.057		P value summary	ns
0.350077	0.365807		P value	0.358	0.3575		Significantly different (P < 0.05)?	No
0.352043	0.38252		Passed normality test (alpha=0.05)?	Yes	Yes		One- or two-tailed P value?	Two-tailed
0.369739	0.361874		P value summary	ns	ns		t, df	t=1.703, df=27
0.349094	0.355976
0.349094	0.372689		Number of values	16	13		How big is the difference?
0.352043	0.386452						Mean of column A	0.3616
0.362858	0.362858						Mean of column B	0.3689
0.350077	0.361874						Difference between means (B - A) ± SEM	0.007340 ± 0.004311
0.386452	0.359908						95% confidence interval	-0.001504 to 0.01618
0.363841	0.374655						R squared (eta squared)	0.09698
0.369739	0.380553
0.371705							F test to compare variances
0.378587							F, DFn, Dfd	1.331, 15, 12
0.374655							P value	0.6252
							P value summary	ns
							Significantly different (P < 0.05)?	No
							Data analyzed
							Sample size, column A	16
							Sample size, column B	13

## Sheet: Figure 2K
WT	KO		Test for normal distribution				Mann Whitney test
0.361874	0.348111		D'Agostino & Pearson test				P value	0.1074
0.359908	0.369739		K2	2.706	10.81		Exact or approximate P value?	Exact
0.352043	0.360891		P value	0.2584	0.0045		P value summary	ns
0.388418	0.376621		Passed normality test (alpha=0.05)?	Yes	No		Significantly different (P < 0.05)?	No
0.358925	0.364824		P value summary	ns	**		One- or two-tailed P value?	Two-tailed
0.364824	0.359908						Sum of ranks in column A,B	203 , 232
0.357942	0.370722		Number of values	16	13		Mann-Whitney U	67
0.335331	0.406114
0.372689	0.365807						Difference between medians
0.357942	0.376621						Median of column A	0.3624, n=16
0.383503	0.369739						Median of column B	0.3697, n=13
0.360891	0.363841						Difference: Actual	0.007373
0.362858	0.376621						Difference: Hodges-Lehmann	0.005899
0.363841
0.367773
0.36679

[truncated: 31 more sheets: Figure 2L, Figure 3E, Figure 3F, Figure 3G, Figure 3H, Figure 3I, Figure 3J, Figure 3K, Figure 3L, Figure 4E, Figure 4F, Figure 4G, Figure 4H, Figure 4I, Figure 4J, Figure 4K, Figure 5B, Figure 5C, Figure 5D, Figure 5F …]
